# Supplementary material for: SLAP controls mTORC2 integrity via UBE3C-mediated non-degradative mLST8 ubiquitination to suppress colorectal tumorigenesis
Source: Cell Death Differ. 2025 Dec 15;33(5):1020–35. doi: 10.1038/s41418-025-01633-1 (PMC13156305; doi:10.1038/s41418-025-01633-1)
Supplement: Supplementary file 3 — Supplementary Table S1 [file 41418_2025_1633_MOESM3_ESM.xlsx]

## Sheet: Feuil1
Gene name	Log2 mean H/L normalized	Log2 mean iQBAQ	Log2 mean intensity
GEMIN4	4.30999	18.8714	26.1494
SLA	4.2967	26.9061	31.9638
PRKDC	3.38765	19.6305	28.9501
ARFGEF2	3.26494	16.988	25.3587
IPO7	3.20893	21.6148	28.5437
GCN1	3.12449	18.959	27.9564
ARHGEF28	2.95217	14.7006	22.6758
IPO9	2.91522	18.9803	26.094
TIMM23	2.84025	17.0717	21.4419
LTN1	2.83099	15.9189	23.9175
ATAD3A	2.81229	19.4798	26.2402
XPOT	2.75646	19.0255	26.0303
IMMT	2.74537	18.6971	26.2519
ERLIN2	2.68537	18.8392	24.6794
AKAP8L	2.6571	18.8457	25.6311
TFRC	2.62234	16.8706	23.4433
SLC25A13	2.60896	20.7627	27.3745
FGD5	2.55299	13.0626	20.4889
IPO4	2.54673	18.8707	26.1163
FASTKD5	2.54323	17.1269	24.414
MTOR	2.5282	14.3892	23.3237
SMN1	2.52593	18.385	22.1923
IRAK1	2.52282	13.9362	20.4119
XPO1	2.49266	19.8878	27.4186
ERLIN1	2.47255	16.7003	22.3095
SQSTM1	2.47173	18.0276	23.83
CIP2A	2.46333	13.4682	20.624
MON2	2.45511	13.7825	21.5732
UBE3C	2.45215	16.5884	24.2345
SLC25A3	2.43881	21.6036	26.9157
SLC25A11	2.43692	19.6007	24.9498
PPP6R3	2.43486	18.4695	25.3876
AKAP8	2.4249	14.2126	20.6481
SLC25A12	2.36578	17.5531	24.2894
DDX20	2.36285	17.058	24.4578
ATAD3B	2.347	17.073	24.226
TELO2	2.33959	17.093	24.2801
SLC25A6	2.33442	20.1416	25.5384
SMPD4	2.33398	15.7724	23.1864
ZWILCH	2.31549	15.3543	21.4431
DCAF1	2.30406	15.6353	23.2289
TTC27	2.30091	17.6588	24.2304
ANAPC5	2.28648	12.5403	21.4245
ARFGEF1	2.27604	14.2804	22.9509
TECR	2.26856	16.0251	20.9049
SLC25A5	2.21817	22.8325	28.1078
IPO5	2.20748	19.4311	27.2071
KNTC1	2.19808	14.5092	22.6815
ABCD3	2.18517	16.6548	23.7696
TNPO3	2.18273	17.0674	24.7077
SLC25A4	2.17715	16.0769	21.3988
PPP6C	2.17697	16.2661	22.0288
USP34	2.16991	13.2127	22.5909
UBR5	2.16623	15.8697	25.0039
SMARCAD1	2.15164	14.592	22.8885
CSE1L	2.14899	19.2748	26.4869
GBF1	2.14765	12.9338	21.0239
EXOC3	2.13911	15.2129	23.1217
RICTOR	2.13329	15.1068	24.05
USP9X	2.1318	13.9188	23.023
SLC25A1	2.13116	16.2788	22.0153
SLC25A10	2.12431	16.9383	21.9853
SEC16A	2.12146	14.946	23.9638
ECPAS	2.12068	15.2558	23.7982
DNAJB12	2.11397	16.1158	22.8143
TMEM33	2.10156	18.302	22.7614
XPO7	2.09221	16.4687	23.6879
EMD	2.08694	18.5786	23.8911
ANAPC1	2.07983	13.7326	22.3538
DHCR7	2.07557	17.2973	22.2691
XPO4	2.07317	14.5026	22.0348
NCAPD3	2.06708	13.8865	22.5408
SLC12A2	2.06665	13.5339	20.417
GAK	2.05799	14.2014	22.0838
HACD3	2.05364	18.5698	24.4629
XPO5	2.05023	16.9839	24.334
HSD17B12	2.0491	18.7533	24.6194
NDUFS2	2.04722	15.6145	22.1955
SFXN4	2.03264	15.1055	20.8922
TTI1	2.02883	15.0444	22.2428
NUP205	2.02433	16.2019	24.357
PPP6R1	2.02219	15.884	24.6518
DNAJA3	2.01395	18.0132	24.7513
SAV1	2.01259	16.9243	23.834
SQOR	1.99996	16.6259	22.9387
PDS5A	1.99436	14.7841	22.6988
VAC14	1.99064	16.7073	23.6059
EXOC2	1.96735	16.304	23.4208
HSPB1	1.96554	18.8509	24.5924
SLC16A1	1.96264	17.6624	24.2653
NCAPG2	1.95777	14.7188	22.1028
DNAAF5	1.93601	16.2168	23.2526
TNPO1	1.93023	17.2916	24.5552
ATP1A1	1.92862	19.2486	27.4546
ZW10	1.92269	17.2253	23.7787
RIC8A	1.90584	16.7053	23.4996
ITGB4	1.90142	16.1342	24.0261
NUP93	1.90004	17.8324	25.2083
AGK	1.87535	18.0667	25.1743
SEC61A1	1.86637	16.8004	21.8004
EXOC5	1.86317	15.8896	22.9103
BTAF1	1.86242	13.9256	22.1751
TBC1D5	1.85557	14.6854	21.7529
IPO11	1.85477	15.9571	23.3793
RAF1	1.85459	15.1259	21.8127
CAD	1.85285	20.2768	28.9514
SLC25A22	1.85155	17.6765	23.8957
NOM1	1.84246	13.6149	20.0412
TUBB2B	1.83973	19.3202	24.6421
ATP2A2	1.83708	18.6459	25.8207
ABCC1	1.8295	13.0692	21.0924
TBL2	1.82837	16.763	23.4023
UQCRC2	1.82418	18.3967	24.4368
TIMM50	1.80886	17.8399	23.7029
GCDH	1.80882	15.6247	21.9062
UBAC2	1.79363	16.7665	21.854
MYBBP1A	1.7902	16.5083	24.3547
CDC16	1.78806	14.9812	21.2224
EXOC7	1.78789	16.5168	23.4536
SFXN3	1.78714	17.0766	23.0667
SMC4	1.78093	16.9292	24.438
HSPA1A	1.77605	18.7922	26.3378
DHRS7B	1.77151	15.0266	20.0266
PNPLA6	1.76221	13.3954	21.9422
PPP6R2	1.75467	14.3946	21.9242
DDB1	1.75455	16.3385	24.4173
VDAC3	1.74647	17.9054	23.2667
TOMM22	1.74246	16.8189	22.4887
MSH2	1.73966	18.2759	25.4738
CAMK2D	1.73699	16.2495	21.9499
KPNB1	1.72528	18.9401	26.1976
FANCD2	1.70936	14.1186	21.5891
CHTF18	1.70233	14.0428	21.2547
FANCI	1.70148	15.648	23.4994
ACSL3	1.69834	16.3177	22.7499
SFXN1	1.69688	18.6475	24.0748
DNAJA2	1.69223	19.3309	26.1039
RPN2	1.68959	15.8395	21.474
MYO1B	1.68263	18.9712	26.2703
HSPA6	1.67696	16.8142	23.0236
ANKRD28	1.6683	17.4108	24.8457
DNAJA1	1.66697	18.479	26.2088
MMS19	1.66617	16.3667	24.0409
HSPA8	1.66082	23.1763	29.7896
SMC2	1.65994	18.2245	25.7753
PIK3R4	1.65329	14.0145	21.3367
HLA-C	1.64893	16.2986	22.452
RCN2	1.64591	17.2006	22.0079
VPS53	1.63671	13.253	21.4174
EXOC4	1.63218	16.1306	23.4828
CIAO2B	1.62279	17.6042	21.2656
TRIM25	1.61001	16.408	23.297
EPHA2	1.59205	17.5066	24.6252
MAPKAP1	1.58852	16.3506	22.4088
PHB2	1.58777	18.8885	25.03
EXOC1	1.58727	14.0441	22.3712
ATP5F1C	1.5804	19.1256	24.1591
NDUFA9	1.57796	14.2242	20.738
NDUFS7	1.5709	14.8479	21.6247
CPT1A	1.56036	18.1352	24.6348
ESYT2	1.53648	17.9359	25.2903
UFL1	1.52792	15.6144	22.7236
TIMMDC1	1.52652	13.0859	19.7729
AIFM1	1.52408	17.9925	24.6687
WAPL	1.4967	14.2235	22.0169
UBR4	1.49395	9.84057	21.0345
SKP1	1.47933	17.0879	21.7756
HAX1	1.47923	15.0453	21.9737
OSBPL8	1.47558	15.804	23.4805
NFXL1	1.47302	14.6362	21.6826
COPG2	1.46843	14.6734	21.5316
TRIP13	1.45983	17.8484	23.96
AFG3L2	1.45969	15.2079	22.0985
DDOST	1.45231	17.6634	24.0917
HNRNPM	1.45075	20.9188	27.9769
RNF213	1.44684	12.1181	22.151
SLC3A2	1.44629	17.9772	24.4359
SLC7A5	1.44619	16.107	21.5402
PHB1	1.44188	17.3546	22.8292
PDXDC1	1.42468	15.0341	21.7112
INF2	1.41824	15.1345	22.3222
RPN1	1.41769	18.0482	25.2987
ABCF2	1.41462	17.1057	23.4463
IPO8	1.40956	17.8677	25.1285
CLPX	1.40166	14.4319	21.3198
AAR2	1.39955	16.7079	21.7953
MSH6	1.39906	18.3283	25.7401
UNC45A	1.39179	16.5922	23.5367
SKIC3	1.38053	15.2525	23.251
PELO	1.37979	15.8473	23.2197
TIMM44	1.37879	14.3158	21.2019
DICER1	1.37612	12.433	20.4674
RFC5	1.37431	17.1858	24.3908
RFC2	1.37256	15.5914	21.3885
TFB2M	1.36678	15.5905	21.3234
BRAT1	1.36519	15.3616	22.3634
MYCBP2	1.36323	11.9483	22.6863
HEATR1	1.36056	13.7631	22.1587
EXOC6	1.34718	15.504	21.9634
WDR11	1.33437	15.3274	23.0096
FRYL	1.32433	17.0157	25.9885
POLRMT	1.32126	13.1011	22.334
SKIC2	1.32072	13.8781	21.8785
GNAI2	1.30571	16.0149	21.1429
VPS16	1.30272	15.1269	22.3875
MT-CO2	1.29825	16.4815	21.1726
MACC1	1.29305	14.8761	21.5582
ARHGEF2	1.29276	15.7325	23.7235
COG2	1.2865	16.0974	22.736
CIAO1	1.27807	14.9638	21.6978
COPB1	1.27689	18.0371	25.5557
OPA1	1.26234	14.8414	22.3501
PPM1G	1.25544	16.7971	23.5077
ZC3HAV1	1.24778	14.9293	22.3218
AP1G1	1.24554	14.8882	21.0175
PTPN12	1.2249	15.4198	23.0162
FAM91A1	1.22466	15.8352	22.2694
HNRNPF	1.21419	21.3093	26.9969
HADHA	1.21139	17.9055	24.5992
SEC13	1.2093	15.6916	23.0171
RPAP1	1.20647	13.1086	20.3433
HSD17B11	1.19277	15.3463	22.4008
DDX5	1.1711	19.9161	26.1935
NDUFS1	1.16719	15.2025	22.831
TUBA1B	1.14685	23.4094	29.2949
COPA	1.13291	18.0207	25.9239
TUBB	1.13111	23.4912	29.4471
RPTOR	1.11743	13.3359	21.5501
NAMPT	1.10874	16.8468	23.7664
AKAP11	1.10735	11.3051	18.8844
CNP	1.10568	15.3052	22.1279
RPL9	1.10333	19.0412	23.6279
STAT1	1.09261	15.5936	22.2096
COPG1	1.09255	16.9428	24.0894
ARHGAP4	1.09207	14.2209	20.9136
GEMIN5	1.07929	13.2853	21.0669
MYOF	1.0756	15.2704	24.2252
CAND1	1.07048	17.6955	25.3174
HSP90AB2P	1.07022	16.677	22.8419
YTHDF2	1.0638	17.0113	22.861
PKP2	1.05984	17.2937	24.1223
RFC4	1.05311	17.5872	23.2671
IDH3B	1.03598	16.6408	23.6228
CEP170	1.02885	10.7996	20.1065
SLC1A5	1.02056	20.4057	25.5445
CTNNB1	1.01669	15.8514	23.2194
TCP1	1.00959	18.0842	24.471
ERAL1	1.00667	15.4427	21.844
MCM7	0.998326	17.6759	25.0197
TARS2	0.994326	15.2982	21.9264
ATXN10	0.981122	15.9903	21.6908
LRPPRC	0.978969	19.747	27.8446
TUBA1C	0.974713	18.0084	23.8576
AKAP13	0.973872	12.4929	20.5435
PKP3	0.960428	17.6738	24.6123
VDAC2	0.95836	18.4023	24.1122
HSP90AB1	0.954569	22.1636	28.6787
TUBB4B	0.953451	21.2097	26.6922
SLC2A1	0.950493	17.7906	23.6292
PFKP	0.941131	15.5888	22.2319
CCT3	0.938123	20.4499	27.3559
MTREX	0.93104	14.4726	21.7835
PDCD6IP	0.929829	14.9832	22.2158
CTNND1	0.925886	16.0831	24.0435
UPF1	0.924379	16.9321	24.8203
SAMHD1	0.919226	17.6361	23.9878
ELP1	0.916808	16.0374	24.0307
ATP5F1B	0.916808	16.0832	21.9411
HADHB	0.914105	16.5967	23.2358
YTHDC2	0.912841	11.8375	19.5403
RPS27A	0.904837	22.2077	25.9295
COPB2	0.900232	17.717	25.0085
DNM2	0.89915	14.7483	22.4201
ASPH	0.896466	16.746	23.8157
SPIN2B	0.894061	14.3078	19.2147
ACADM	0.883673	18.4126	24.028
MYO1C	0.875072	18.599	25.7338
PALD1	0.869003	13.8344	21.7546
TUBGCP3	0.863463	14.6599	22.16
PDCD6	0.856149	18.3716	23.2085
RPL30	0.854514	19.9779	24.0114
SKIC8	0.853836	14.6565	21.2045
POLR2A	0.853077	12.6787	20.8033
RPL36	0.851959	19.3761	22.0493
RPL31	0.841852	19.7559	23.5633
DDX17	0.841678	17.3544	24.3019
SERPINH1	0.833943	17.6526	24.2567
PLAA	0.83131	14.9825	21.5061
CNOT1	0.829877	16.3175	24.6786
MRPL13	0.829636	19.6699	25.2377
ACACA	0.828713	12.4765	22.2854
TNS4	0.827467	13.5529	19.9998
MYO1D	0.824564	14.448	23.3099
MARS1	0.820349	19.5702	26.622
MRPS18B	0.818646	13.3584	20.5647
TRIM28	0.815329	17.9283	25.2538
RPL7A	0.815138	20.9849	25.8337
CTPS1	0.811471	19.0264	25.6636
HK2	0.80686	18.2455	24.8415
EIF4G2	0.800173	17.1233	24.4513
RPLP2	0.799971	19.864	24.045
PPP1CA	0.796141	15.1157	21.5653
DHX30	0.793813	15.7888	23.6133
DDX39B	0.787237	15.65	21.8643
NSF	0.786513	13.5085	20.4225
PANK4	0.783092	14.4866	21.2287
ALDH18A1	0.770322	12.7372	19.4882
CYB5B	0.769899	15.7005	21.489
RPLP0	0.764969	22.3544	27.8393
RPL7	0.764714	20.8992	25.8206
HSPD1	0.763836	16.79	23.1463
MDN1	0.760902	11.7687	23.0806
ARF4	0.759781	18.2431	23.2729
PTPN23	0.753814	11.4442	20.0919
RPL12	0.753291	20.7371	25.369
RPL27	0.751187	19.6484	24.3517
AP2A2	0.750392	13.3861	20.6194
MATR3	0.741488	15.4442	22.3663
CCT4	0.735436	16.4756	22.6695
RPL5	0.733886	20.4009	25.8786
TUBG1	0.732964	15.4489	23.185
IGF2BP3	0.731693	16.9977	23.2641
HSPA12A	0.72862	15.6693	21.9842
STRAP	0.726599	24.2252	31.1962
PYCR1	0.72267	15.819	21.2216
CALM1	0.719972	16.6868	21.7116
CCT6A	0.718672	16.9386	23.6761
HSPA2	0.717474	14.3323	22.5523
AARS1	0.716771	15.2183	22.2162
KIF2A	0.711803	15.0701	21.6921
EXOSC3	0.710525	14.5429	20.233
RPL4	0.699587	19.7782	25.9169
CCT8	0.699344	16.4485	22.9212
RPL3	0.687986	19.0493	27.037
YWHAB	0.686971	15.3665	20.1739
RPL18A	0.686741	19.9156	24.0973
RARS1	0.683412	18.6174	25.3486
PFKM	0.681974	16.1745	23.1298
RPL18	0.678652	19.8332	23.6405
SYNRG	0.677846	12.7331	21.1581
EEF1E1	0.673014	17.4588	22.1594
SYNCRIP	0.67244	18.8847	25.7467
RPL23	0.666272	20.4429	24.679
RPL24	0.665666	21.0244	25.0291
DNAJB11	0.658417	16.5423	22.7732
PCNA	0.651607	21.0206	26.585
EXOSC7	0.648373	15.9903	21.7431
SNRNP200	0.645456	17.7588	26.2333
TUFM	0.623352	20.937	27.4957
NCAPD2	0.621764	14.3552	22.1387
ILF2	0.620086	18.0263	24.0663
LRRC59	0.618834	18.7979	24.5678
IARS1	0.618333	19.2419	26.9643
PCBP2	0.617549	19.8934	25.8147
KRT18	0.615981	20.4094	26.9528
MRPS22	0.614443	16.1528	22.8653
FEN1	0.604356	16.4119	22.9511
POLR2B	0.59973	15.8591	23.2101
CCT5	0.596344	16.8005	23.743
RPL11	0.59452	20.7221	25.1836
SMC1A	0.593258	11.7483	19.6918
PRPF8	0.592668	16.7898	25.8721
MAGED2	0.58384	16.071	22.7559
ACOT8	0.58384	16.1152	21.5558
MRPS27	0.58376	16.5409	22.652
MED23	0.575361	11.5006	18.6299
GMDS	0.573471	16.6016	23.7022
IGF2BP2	0.568081	15.6452	21.4962
GARS1	0.567416	17.2078	24.317
RPL6	0.564411	19.2623	24.1919
EEF1G	0.560063	19.4684	25.8093
AIMP2	0.556863	17.7485	24.587
MRTO4	0.555178	15.6588	21.738
GTPBP4	0.552716	14.5444	21.7694
RPL27A	0.541498	20.4639	24.3043
MTHFD1	0.537985	18.6586	25.8185
HSP90AA1	0.535257	19.9385	26.4266
AIMP1	0.530836	17.322	24.9917
HNRNPH1	0.529071	16.9322	22.74
PTGES3	0.52687	17.6526	22.4126
ACP1	0.515712	16.3618	20.5317
RNF40	0.515107	14.3189	21.7476
SRPK1	0.512985	15.9391	22.6721
TNS3	0.510709	13.3937	22.1083
DCTN1	0.506297	13.7554	21.4641
KARS1	0.505857	20.4672	27.4349
KEAP1	0.50479	16.4022	22.8475
EFTUD2	0.501753	18.161	25.6777
GIGYF2	0.500241	12.9478	20.5819
DNAJC10	0.49951	15.9126	21.957
STOML2	0.499102	17.7768	23.2041
LUC7L2	0.498782	19.1533	24.6077
HNRNPUL1	0.497161	15.7433	22.6406
FXR2	0.495951	14.0552	21.1941
CNN2	0.494508	18.6679	23.7381
CDK6	0.491118	16.7231	22.5848
C1QBP	0.490125	19.9031	25.4753
ILF3	0.485839	18.1157	25.0323
OXA1L	0.481981	16.0559	22.3836
SSB	0.48073	15.9395	21.5743
RPL17	0.479196	20.5357	25.9935
IGF2BP1	0.47737	19.54	25.7606
EPRS1	0.476434	19.4346	27.5917
RPL21	0.474728	19.9375	24.5934
RRM1	0.470459	16.4381	23.7583
H2BC4	0.469733	19.6472	23.4906
MTHFD2	0.46973	15.9714	21.5563
YWHAG	0.469417	17.394	22.824
DYNC1H1	0.468114	13.6674	24.2059
PIGT	0.464721	15.4133	21.5333
LARS1	0.462192	18.5703	25.9197
CDK1	0.46134	20.6499	27.0327
PABPC4	0.459064	15.735	22.036
RUVBL2	0.452806	16.3591	23.366
CCT2	0.452592	15.6269	22.4098
PPP2CA	0.44525	16.4532	22.3299
HNRNPD	0.444609	20.263	25.1018
RPL13	0.443729	20.7048	24.8748
ESYT1	0.443642	19.2022	26.6539
RNGTT	0.441271	16.5999	23.4049
TFIP11	0.43973	15.1945	22.3624
GANAB	0.437263	14.5063	22.4634
GNAS	0.436375	14.1614	20.2488
RBM39	0.431106	17.6391	23.4621
DDX21	0.42975	17.3965	23.8247
PPFIBP1	0.428893	12.3628	21.122
SEPTIN9	0.42732	13.2952	19.6875
DIMT1	0.418399	15.5984	21.2213
MCM4	0.417142	13.7906	21.4786
OBI1	0.413905	19.3598	26.43
RPL38	0.41242	20.2234	24.0603
TCERG1	0.411589	13.8152	20.384
VAPA	0.401408	15.5137	21.1205
HSPA5	0.395063	20.3729	26.8167
DHX9	0.390554	17.5718	25.4905
CAPRIN1	0.390062	16.9218	23.1606
PSMD6	0.386535	17.055	23.4197
RNH1	0.385155	17.0152	23.0222
FRG1	0.384392	15.0938	20.0928
EEF1A1	0.381985	23.2843	30.1561
QPCTL	0.381479	17.9389	24.5957
YWHAQ	0.375735	18.3572	23.5646
FARSB	0.373453	17.715	23.9945
YWHAE	0.372692	19.7461	24.9945
CDK5	0.36793	16.2774	22.2762
YWHAZ	0.367613	17.9603	23.1203
SMCHD1	0.366625	13.468	22.0864
NUP155	0.364722	16.2963	23.3098
EIF2AK3	0.362786	14.4328	21.9379
HSPA4	0.361038	16.4703	23.7416
TRIO	0.354909	11.1112	19.6812
PRPF6	0.349328	16.8775	24.1136
CBX3	0.348402	16.2961	20.9095
CLTC	0.347552	16.4338	24.9656
HSPBP1	0.342674	15.8586	22.1466
POLD1	0.336657	13.6488	21.1064
SUCLG1	0.335308	16.8456	21.7301
RECQL	0.334911	16.1634	23.2365
EIF4A1	0.328798	20.9448	27.1952
PDLIM5	0.327687	14.3918	20.4362
EXOSC10	0.324638	15.0027	23.0385
DDX23	0.322736	15.0181	21.8208
MCM3	0.31796	18.4717	25.8159
SNRPD3	0.312084	22.0673	26.8446
ANKRD17	0.310398	12.1444	20.5347
NSUN2	0.303927	17.349	25.0423
NASP	0.303518	15.0731	21.7607
EDC4	0.301002	15.6808	24.3463
CSDE1	0.296369	15.333	21.9566
MAP4	0.295429	16.4414	24.2666
CCDC88A	0.284558	15.6648	24.0513
RPL23A	0.273957	21.3798	25.0724
LANCL2	0.270649	17.6199	24.0174
MAPK6	0.266217	16.2879	22.8993
NPM1	0.260495	19.0438	25.1305
GFPT1	0.260026	16.132	23.0568
HSPH1	0.25866	17.2347	24.662
NCL	0.258153	21.5235	28.1365
CHD4	0.25631	13.1259	21.5106
FXR1	0.255847	14.9565	23.214
NCBP1	0.249385	14.9942	21.9035
DNAJC13	0.248146	16.0208	24.5117
PYGL	0.246307	13.7735	20.8016
SNRPB	0.246063	18.8829	24.093
ERP44	0.243852	16.2781	21.6
ATXN2L	0.241934	15.1054	22.3992
MRPL14	0.241047	15.2395	19.9104
PABPC1	0.240628	19.5227	26.07
SFPQ	0.23585	16.9484	24.0714
GART	0.235605	17.41	25.2746
FAM120A	0.235257	14.7758	22.45
PSMD3	0.235172	16.9877	23.2671
VARS1	0.234865	14.7671	22.4465
PSMD13	0.233356	17.3625	23.595
HTATSF1	0.230756	11.829	21.3112
EIF2S3	0.23051	16.5327	23.3546
ADAP1	0.222372	15.7217	22.4424
CAPZA2	0.221444	16.4917	22.5977
VIL1	0.221155	18.8096	25.6014
DHX36	0.221011	14.7441	23.2256
DLAT	0.220082	14.5423	21.0839
JAK1	0.216817	19.0428	26.617
CYFIP1	0.215782	15.5635	26.5008
SUGT1	0.214311	15.1834	21.482
ASCC3	0.213752	14.5864	23.308
G3BP1	0.213503	16.6577	23.186
NCAPG	0.212569	15.0168	21.5714
CKAP5	0.207826	15.2152	23.5382
CCAR2	0.207193	17.092	24.6316
YBX1	0.206602	20.0932	26.2144
HSP90B1	0.206393	17.1311	24.3696
ARPC2	0.204975	16.1791	21.7713
FUS	0.204725	18.3114	24.1806
HNRNPAB	0.204591	17.8972	22.9605
MAT2A	0.201809	16.1398	22.2857
EEF1B2	0.198163	18.5334	23.4615
LARP4	0.191373	14.7599	22.599
WWP2	0.190994	13.3418	19.8653
PRAG1	0.190573	13.5189	21.6438
ARPC1B	0.189645	15.3604	21.9986
QARS1	0.187869	17.9024	24.9385
MTHFD1L	0.184005	18.1049	25.1315
ANKFY1	0.180844	17.0017	25.25
SUGP1	0.176361	14.5078	21.1068
DNMT1	0.174151	12.8292	20.6621
HSPA9	0.173068	19.094	25.415
ZC3HAV1L	0.172878	18.0976	22.905
NQO1	0.169412	14.481	22.1256
HNRNPU	0.16431	20.7746	27.9116
AP2B1	0.163821	14.8006	22.1537
PCBP1	0.16364	18.6147	24.701
DSTN	0.162726	18.335	22.9101
PSMC6	0.160576	17.0341	23.7511
PSMD2	0.156992	17.1867	25.1514
FLII	0.156461	14.9259	22.1707
VDAC1	0.155069	16.4653	22.1973
DSP	0.152313	12.1304	20.999
TNIK	0.151015	13.4976	20.9836
TRAP1	0.144655	17.5029	24.4023
HNRNPA1	0.143298	18.8516	24.5892
XRN2	0.141777	16.8008	23.8149
CAPZB	0.140929	17.2367	23.1276
CSNK2A1	0.135478	17.5769	24.493
HDLBP	0.135206	14.5774	22.7886
FASN	0.130601	17.3503	26.8098
RB1CC1	0.130298	13.7094	22.4363
EWSR1	0.127721	17.7672	24.2035
TAF4	0.125254	15.4985	22.0568
DDX41	0.122355	15.6449	22.6209
DDX1	0.121926	17.5056	25.1886
SNRPD2	0.114629	20.7388	25.4226
DUT	0.1139	17.2722	22.7802
YBX3	0.113334	16.2013	22.2612
AGO2	0.112787	13.7303	20.7751
USP7	0.112322	15.6473	24.369
JUP	0.112106	12.5172	20.7609
PSMC5	0.111632	17.148	23.7467
SF3B3	0.109971	20.5364	27.8612
PFN1	0.107273	19.6631	23.9439
MYL6	0.101025	16.7702	21.1756
NUDC	0.0994904	17.4356	23.8364
ANXA3	0.0973007	16.8561	22.3377
PSMD1	0.0950557	16.5509	24.2953
SNRPA1	0.093425	18.1538	22.486
SRRT	0.0922977	15.301	23.6562
KHSRP	0.0915983	14.884	22.3767
LASP1	0.0906502	16.7752	22.2328
SCYL2	0.0866751	19.6819	27.2686
IQGAP1	0.0853476	18.2082	26.4468
ACTC1	0.0839281	19.0743	27.5171
CANX	0.0717352	16.4405	23.3551
CPPED1	0.0704031	15.5366	21.6872
PSMD8	0.0689459	15.5738	21.5224
PSMD11	0.0677718	18.1326	24.3485
ARPC4	0.0671568	15.8426	20.0125
RPS23	0.0659261	20.5103	24.7503
CAPN1	0.0613108	14.1329	21.2802
SNRPE	0.0608636	19.3553	23.4794
EEF1D	0.0568933	18.429	24.0883
LARP1	0.0555659	16.5067	24.3752
ACTR1A	0.0549943	16.5348	23.0011
UGGT1	0.0546331	13.0836	20.7192
PAXBP1	0.0525689	14.5578	21.6004
ACTR2	0.0517526	17.8413	23.3341
DCTPP1	0.0494217	15.7138	20.8238
MDH2	0.0484361	17.6434	23.1949
LANCL1	0.0468542	15.538	21.0696
TTLL12	0.0461417	14.6986	22.1811
ACAT1	0.0427377	17.8706	23.8409
PSMA4	0.0424015	19.8975	25.5728
DDX3X	0.0384221	20.7188	27.546
RPS25	0.0373119	21.4774	24.8118
PSMC3	0.0371713	15.5161	22.2686
GOT2	0.0366088	17.1461	23.2891
TAGLN2	0.0353565	14.3245	19.0249
LDHA	0.0346007	18.7988	24.3718
HNRNPK	0.0319456	20.3607	26.6676
CIRBP	0.0319174	16.3173	21.3328
PSMC2	0.0284041	17.0346	22.8419
PRMT1	0.027055	19.0343	25.2573
ACTB	0.026021	23.1675	29.7075
MYL12B	0.0251706	16.8801	21.05
BUB3	0.0245395	17.9331	23.0442
ELMO2	0.022659	19.9097	27.1073
USO1	0.0223252	14.1034	21.3899
PSMD7	0.0217971	16.6179	22.7805
STK38L	0.0201051	18.9177	25.7336
BCLAF1	0.0191539	16.715	23.7772
SEC24C	0.018684	14.7109	21.7139
SF3B1	0.0157212	19.6514	28.1547
PFAS	0.0149837	14.8119	22.7421
PYM1	0.0148337	16.3787	21.9271
CTTN	0.0136981	18.5574	25.0667
PA2G4	0.0135551	18.841	25.28
GDI2	0.0111903	17.5481	24.1087
LDHB	0.00792739	18.9097	24.1099
UBAP2	0.0068078	14.7337	22.0255
PYGB	0.00663078	18.2995	25.8589
PPIB	0.00651348	19.1436	23.915
SF3B2	0.00577364	19.2508	27.1279
XRCC6	0.00416339	18.6304	25.54
CAPZA1	0.00409622	18.5472	24.5682
EEF2	0.00248888	21.0396	28.2063
AHCY	0.000778828	18.0808	23.9004
XRCC5	-0.00202122	17.2316	25.322
ABCF1	-0.00250521	16.4608	23.2254
GLRX3	-0.00308583	18.1993	24.1022
TNRC6B	-0.00344497	15.1622	23.9432
PAICS	-0.00556507	20.1796	25.8083
SART1	-0.00584994	16.3531	22.9783
PLCG1	-0.00613004	15.6972	23.5721
RPS12	-0.00858788	19.8379	25.2985
GTPBP10	-0.00884915	15.4825	22.5108
STK38	-0.00969376	15.9087	23.576
MYH14	-0.0101586	13.8441	21.5306
GAPDH	-0.0105606	21.6046	27.5506
MRPL44	-0.0118837	19.7435	25.4652
LMO7	-0.0124705	15.5567	24.1963
CRKL	-0.013094	17.7328	24.1465
SEPTIN2	-0.0134944	13.9351	20.759
THRAP3	-0.014485	18.3415	25.5575
RPS15A	-0.0173294	20.5391	25.495
FAM98B	-0.0173952	16.4027	22.3029
DOCK9	-0.0179355	12.0329	22.4468
SBF1	-0.0200771	11.6177	19.81
CACYBP	-0.0206404	15.8142	22.9953
HNRNPA2B1	-0.0208526	18.1094	24.0745
ENO1	-0.0212333	19.4894	25.265
GADD45GIP1	-0.0217165	16.8959	21.685
PKM	-0.0254046	16.8085	23.8464
SF1	-0.0271897	15.7181	21.8372
RPS13	-0.0303294	20.8016	25.9415
DOCK4	-0.0312727	19.9284	28.5942
ADISSP	-0.0318281	17.1217	22.4277
CFL1	-0.0332152	20.3804	25.5139
HSD17B4	-0.0332152	14.6187	21.011
DHX29	-0.0343672	14.8653	23.2241
TMOD3	-0.0349533	16.8317	23.3773
ARF1	-0.0349657	17.2568	21.5788
CS	-0.0368958	17.9061	23.154
CAPN2	-0.0373696	15.145	21.9366
PSMA1	-0.0402372	16.1871	21.936
CARS1	-0.0404301	15.8259	22.1835
SRSF5	-0.0408382	18.6352	23.0497
PGD	-0.0412612	16.3341	22.0549
CHID1	-0.0439433	17.7177	23.2604
GMPS	-0.0449625	16.4373	23.6795
RPS24	-0.0460916	21.3084	25.0366
TARS1	-0.0463921	14.8388	21.6853
RPS19	-0.0476465	21.1804	25.6899
LCP1	-0.0478901	15.2146	22.0767
PDIA4	-0.0479746	16.7965	23.517
RPS6	-0.0486509	22.3917	26.4673
U2AF1	-0.0499895	18.243	24.2343
TSR1	-0.0502484	17.8515	24.5645
CHD1	-0.0514141	14.6066	22.2195
ACTN1	-0.0516683	16.1408	24.023
PMVK	-0.0523114	15.8815	20.8738
RPS17	-0.0530496	21.3881	25.8254
RPS4X	-0.0547069	21.9568	27.0767
MRPL45	-0.0557612	18.3193	25.3403
RBM17	-0.0568713	16.4357	22.1209
WDR26	-0.0603621	16.6376	24.4911
HDGF	-0.0622639	17.3988	22.6482
RPS16	-0.0625451	20.7896	25.4807
MRPL15	-0.0640073	19.5259	24.9302
ARHGAP21	-0.0646836	12.9815	21.3697
RPS5	-0.0651288	20.7861	25.3724
UBE2N	-0.0660347	17.0557	22.8703
TPP2	-0.0660573	17.4301	25.5022
EIF3K	-0.0660724	19.219	24.0687
SPIN3	-0.0724676	15.7712	21.8756
EIF4A3	-0.0734236	15.0636	21.0748
MRPS30	-0.0741297	18.548	24.1683
SSRP1	-0.0751299	20.0353	26.2087
DOCK7	-0.0763665	16.5815	24.8157
RPS3A	-0.0772744	20.6365	26.4984
TXN	-0.077787	20.8316	24.7524
RPS2	-0.0795949	20.9794	26.5897
SNRPA	-0.0803523	16.3783	22.6925
UBA1	-0.0807591	16.7868	24.1987
AK2	-0.0820489	16.0882	22.276
RPS8	-0.0828713	20.8006	25.2197
PRDX1	-0.0847774	22.1575	27.3551
RPS9	-0.086967	20.7651	25.3835
GID8	-0.0891701	18.0039	22.9319
TXNDC12	-0.0898584	15.914	20.8464
MTMR14	-0.0912845	17.9777	24.3726
MYH10	-0.093094	13.1137	22.1141
EIF5B	-0.0934557	16.8582	25.2954
CBR1	-0.0975713	16.4188	21.5063
MYH9	-0.0983099	18.3709	26.9659
SLAIN2	-0.101637	16.7721	23.3976
MRPL47	-0.102829	18.8635	24.0203
SWAP70	-0.103023	16.1176	24.4154
GGH	-0.103286	16.9587	22.7047
EZR	-0.104956	17.5756	23.8571
SF3A1	-0.105453	18.6854	26.4286
U2SURP	-0.105691	19.0374	26.1795
PFN2	-0.107508	17.5709	21.4811
SRSF1	-0.108239	17.9868	23.1049
NACA	-0.108884	13.7406	21.4685
EIF2S1	-0.108918	19.7118	25.8211
RPS21	-0.109328	18.45	22.1703
MRPL27	-0.110994	17.1646	22.0359
LRCH1	-0.111544	16.4296	23.3243
OTUD4	-0.114488	18.3238	26.0734
DDX46	-0.114972	15.9871	22.8718
RPS18	-0.115707	21.5026	25.6839
DDX42	-0.11904	18.2478	26.2257
MRPL4	-0.119213	20.0476	26.6467
ACTBL2	-0.119312	21.9924	27.3847
PPM1B	-0.119988	17.7995	23.6549
RPS11	-0.120137	19.7233	24.3386
MRPL49	-0.12071	18.6759	23.23
CAMSAP3	-0.120744	18.0573	26.4919
GTF2I	-0.122538	16.2793	24.0332
SUPT16H	-0.124078	20.199	27.5288
MRPL22	-0.124346	18.8638	23.5451
GPX4	-0.125172	15.6948	21.6193
PRPS1	-0.126712	18.9003	25.1811
RPS10	-0.127095	21.1513	25.7328
RACK1	-0.12761	20.9726	27.3213
EIF5A	-0.12788	20.6141	26.8908
PRRC2C	-0.130729	13.9434	23.4821
POLDIP2	-0.132017	15.6176	21.4725
SF3B6	-0.132104	17.7436	22.2578
MRPL23	-0.133472	19.092	23.6917
PLPBP	-0.134794	16.5609	21.7314
USP15	-0.135581	17.5954	24.9571
KIF5B	-0.135697	15.5953	23.1258
ABCE1	-0.137489	16.6015	22.6918
MRPL18	-0.138418	19.0589	23.2467
MRPL1	-0.139342	19.3738	24.8724
VPS25	-0.139792	14.4386	20.3745
CPSF6	-0.140555	18.846	24.576
RANBP10	-0.141202	18.0682	23.7293
MRPL39	-0.142173	20.0132	26.0395
WDR77	-0.143399	26.2949	31.7624
RPS3	-0.14501	22.8853	28.548
SNRPD1	-0.145478	22.8023	26.4273
ACLY	-0.145518	14.5864	22.4078
PRDX6	-0.14585	19.0963	24.6054
PPIL4	-0.146654	18.9803	25.5677
ANXA2	-0.14701	20.3005	26.3856
FLNB	-0.151122	15.6082	24.8899
CMAS	-0.155914	17.7609	24.7981
PGAM5	-0.156134	20.2591	25.969
PRPS2	-0.156166	18.2714	24.9444
EIF3H	-0.158317	21.3167	28.1684
PRMT5	-0.158317	25.7659	33.3745
SLIRP	-0.158421	16.7443	21.3398
EIF1AX	-0.158776	16.9062	21.2129
PRDX2	-0.161484	16.2266	23.4877
DHX15	-0.16281	20.7349	27.579
LGALS3	-0.162843	18.5151	24.6258
GSPT1	-0.162985	16.7209	23.3446
WARS1	-0.164248	16.2882	22.9332
ZRANB2	-0.167167	18.1928	24.6836
TRIM21	-0.167858	21.5202	27.9362
MRPL21	-0.168747	18.841	23.999
CLNS1A	-0.170226	23.4875	28.7691
RPSA	-0.170979	21.7872	27.5245
RPS14	-0.17158	21.9669	26.0354
MRPL43	-0.172848	18.3345	23.3609
NME2	-0.17323	15.3647	22.311
PTPN11	-0.173262	15.3682	22.5519
MRPL28	-0.175599	18.9117	24.5433
PSAT1	-0.175941	16.128	21.8853
ROCK1	-0.177996	18.7258	26.9271
CHERP	-0.178605	17.8907	25.454
GSPT2	-0.18097	15.6555	21.4629
MRPL58	-0.181747	20.155	24.8385
RPS7	-0.182448	20.3656	26.8775
H4C1	-0.184763	18.9817	22.5667
MRPL41	-0.184982	19.0309	23.9762
RIOK1	-0.185748	21.3315	28.1796
ACTR3	-0.186404	15.6079	21.905
MRPL50	-0.186828	18.0393	23.1259
APEX1	-0.187099	15.7073	22.4145
RBM10	-0.188858	22.0704	29.2148
ARHGEF10	-0.190149	14.8001	23.1526
EIF3D	-0.190734	21.9541	29.3218
MRPL3	-0.191327	16.8999	24.5788
UPP1	-0.195162	15.3607	21.234
EIF4G1	-0.197327	18.1531	26.0536
FKBP1A	-0.198229	17.8448	21.2186
MRPL11	-0.19981	19.7949	24.6421
MRPL42	-0.203926	16.4857	22.1188
RBM8A	-0.204482	16.0644	21.567
PCBD1	-0.20543	16.1326	20.6356
ACAP2	-0.205685	20.3418	27.7222
TKT	-0.205957	15.8006	23.6059
LRRFIP1	-0.207878	15.0823	22.3834
EIF3F	-0.208733	22.7486	28.3411
MRPL48	-0.209537	19.4978	24.2823
EIF3J	-0.211726	20.5346	25.88
MRPL19	-0.212607	18.9692	24.9408
BOLA2	-0.21739	19.7557	24.6754
SND1	-0.218179	18.932	26.4458
PRPSAP2	-0.218654	19.7364	26.18
MRPL32	-0.218707	16.9008	21.6091
MRPL37	-0.225947	20.2489	26.884
SPIN1	-0.227033	19.9459	25.8861
MRPL53	-0.230084	18.009	22.4912
NME1	-0.234202	19.7256	25.0192
MRPL38	-0.237597	19.75	25.8044
PGK1	-0.238437	19.3785	26.2375
EIF3L	-0.238993	21.6971	28.166
DHX38	-0.242044	17.0529	24.6414
ROCK2	-0.242354	11.8359	19.7162
EIF3M	-0.243079	22.1982	28.3577
ALDOA	-0.247023	17.5923	24.1663
PPA1	-0.251496	17.9262	24.7172
COL12A1	-0.251668	12.9727	21.7325
EIF3B	-0.252129	23.0642	30.1502
MRPL2	-0.252561	16.6183	24.3835
VCP	-0.253578	18.1085	25.0889
EIF3E	-0.254335	22.1973	28.843
CLIC1	-0.25546	16.6726	21.9836
EIF3I	-0.260307	21.5038	28.2864
YARS2	-0.262028	16.5668	23.4341
GOLGA3	-0.263121	16.3	24.5128
SRSF11	-0.263542	16.9296	22.6763
MCM5	-0.265125	17.5047	24.8031
EIF3A	-0.266004	22.8743	30.6773
EIF3C	-0.269153	22.3489	29.6973
PRPSAP1	-0.269854	17.8875	24.1373
CSTB	-0.274364	17.5696	23.4273
LGALS1	-0.275734	18.8899	23.7319
GNPNAT1	-0.27652	17.016	22.2119
IVNS1ABP	-0.283498	17.9204	25.2175
TMPO	-0.283861	16.0354	23.2035
MRPL46	-0.287933	17.8963	24.3928
PRRC2A	-0.288391	15.6976	25.1318
PSMB5	-0.29807	14.326	19.2329
DYNC1I2	-0.301515	14.4523	20.3697
TJP1	-0.304339	15.4237	23.505
MRPL17	-0.305744	17.6738	22.8088
CCDC88C	-0.30693	18.3827	27.2275
LYAR	-0.309413	14.9092	21.6398
TPM4	-0.314167	17.0981	22.2779
SERPINB1	-0.317975	16.7799	22.6842
RANBP9	-0.322169	17.2912	23.3706
EIF4B	-0.326395	22.6559	29.567
EIF3G	-0.328217	21.3967	27.7095
TPM3	-0.329722	16.4567	21.4567
SPTAN1	-0.332326	14.8697	24.6557
MRPL40	-0.343138	18.8755	24.7543
ACTN4	-0.343641	18.4703	25.9664
GGCT	-0.344538	14.9773	20.5467
U2AF2	-0.348647	19.2552	24.8357
POF1B	-0.352861	15.7665	21.7653
QPCT	-0.360978	18.2289	23.9192
CCAR1	-0.362362	15.8529	22.6697
SPTBN1	-0.363234	15.2817	24.6095
FLNA	-0.365382	20.7446	29.8393
R3HDM1	-0.380287	14.8557	21.9531
PRRC2B	-0.381564	12.5274	21.6468
ZYX	-0.385818	15.6244	24.4373
EXOSC8	-0.389709	19.1127	24.2088
PRPF31	-0.391639	16.1132	22.1364
RTF2	-0.394819	15.6118	22.1077
TJP2	-0.412616	15.3124	24.3045
ARHGAP23	-0.436246	12.3216	21.4897
CDV3	-0.459358	15.8516	23.951
E2F7	-0.4693	13.7731	21.7027
PLS3	-0.473681	13.636	21.1784
MRPL24	-0.474703	18.5178	24.1836
MSN	-0.483057	13.7417	21.2798
SF3A2	-0.497578	16.5595	22.6833
MKLN1	-0.502556	15.0115	21.8993
ANXA1	-0.505748	17.7424	23.5952
EXOSC6	-0.52569	18.964	24.1657
PUF60	-0.548723	15.1649	22.8411
SVIL	-0.551198	14.8291	22.9562
KIF11	-0.557455	24.2031	31.8383
PPIA	-0.557462	21.9205	26.6519
EIF4A2	-0.565876	15.8854	22.4372
SPINDOC	-0.622421	17.783	24.4967
